# Supplementary material for: Phenotypic plasticity influences the success of clonal propagation in industrial pharmaceutical Cannabis sativa
Source: PLoS One. 2019 Mar 18;14(3):e0213434. doi: 10.1371/journal.pone.0213434 (PMC6422331; doi:10.1371/journal.pone.0213434)
Supplement: S1 Dataset — (XLSX) [file pone.0213434.s001.xlsx]

## Sheet: Introduction
Dataset for the Manuscript: Campbell, L.G., Naraine, S.G.U, Dusfresne, J. Phenotypic plasticity influences the success of clonal propagation in industrial pharmaceutical Cannabis sativa. ADD ADDITIONAL CITATION INFORMATION WHEN AVAILABLE.

## Sheet: Mother Experiment Data
Light Treatment	STRAIN	MOTHER	PLANT ID	TENT	EC-wk4	pH-wk4	TOTAL MERISTEMS-wk4	APICAL-wk4	LATERAL-wk4	LENGTHS OF LATERAL TALL-wk4	LENGTHS OF LATERAL SHORT-wk4	HEIGHT-wk4	INTERNODAL LENGTH TALL-wk4	INTERNODAL LENGTH SHORT-wk4	PETIOLE LENGTH-wk4	FAN LEAF WIDTH-wk4	LARGEST LEAFLET LENGTH-wk4	LARGEST LEAFLET WIDTH-wk4	DIAMETER AT BASE-wk4	DIAMTER 10CM FROM BASE-wk4
Metal Halide	BK	53	413	1.3	1.855	5.48	160	17	143	68.6714	2.92333	51.2	22.4705	16.3762	53	96.3067	80.18	19.73	21.13	7.14
Metal Halide	BK	53	440	1.3	2.408	5.65	125	15	110	86.4685	1.93333	62.3	26.0638	23.3617	67.76	118.49	102.87	25.22	11.76	8.19
Metal Halide	BK	53	441	1.3	3.999	5.1	115	19	96	66.1612	3.08	60.5	27.1264	24.0567	69.6533	115.417	96.57	23.97	11.49	7.96
Metal Halide	BK	53	409	2.1	2.633	5.54	59	21	38	114.14	4.03	57	19.14	12.3736	61.07	95.9867	90.3	20.82	12.23	6.65
Metal Halide	BK	53	425	2.1	2.251	5.71	135	20	115	107.29	5.37	47	19.6494	13.535	56.5367	92.5867	88.09	21.81	12.42	6.49
Metal Halide	BK	53	426	2.1	2.088	5.88	164	23	141	171.44	6.71	63	20.9132	20.414	62.4433	111.517	110.53	24.58	12.44	8.84
Metal Halide	BK	87	384	1.3	3.564	4.93	133	15	118	25.8	9.73	59.4	25.2267	21.1271	61.48	118.873	100.76	23.72	15.93	6.21
Metal Halide	BK	87	391	1.3	3.999	4.93	149	23	126	31.5254	18.6275	43	21.9867	19.0282	48.73	97.6767	85.65	19.75	11.43	5
Metal Halide	BK	87	397	1.3	2.492	5.47	181	21	160	18.0167	n/a	64	27.7458	15.428	43.6533	104.493	92.5	22.12	12.91	6.97
Metal Halide	BK	87	390	2.1	3.716	5.26	182	28	154	79.13	5.02	59	20.5309	13.9591	45.35	102.6	102.04	22.98	13.07	9.02
Metal Halide	BK	87	398	2.1	1.941	5.82	145	15	130	114.07	5.67	68.3	28.5047	17.1138	50.3967	116.32	110.24	26.01	12.09	7.7
Metal Halide	BK	87	436	2.1	3.999	5.33	109	14	95	146.65	6.3	60	23.6675	15.4122	53.0267	111.14	108.17	26.09	10.2	6.7
Metal Halide	GTH	58	239	1.3	3.17	5.51	200	26	174	37.1411	6.03286	97.5	30.4429	22.1127	51.3467	117.97	123.18	27.78	11.62	10.49
Metal Halide	GTH	58	246	1.3	2.949	5.58	247	34	213	53.5993	6.52	96	28.565	22.6144	47.6267	110.28	118.12	23.02	12.56	9.37
Metal Halide	GTH	58	361	1.3	3.016	5.19	63	7	56	106.253	37.172	60	27.4894	36.0114	90.53	154.59	149.18	33.23	12.04	8.34
Metal Halide	GTH	58	233	2.1	2.318	5.75	149	32	117	174.17	4.95	103	25.83	11.5429	50.1633	94.66	118.07	19.37	12.91	9.68
Metal Halide	GTH	58	234	2.1	2.217	5.9	186	23	163	183.06	60.34	82	26.05	19.355	41.6967	114.987	111.91	23.34	12.8	7.1
Metal Halide	GTH	58	241	2.1	2.746	5.55	207	27	180	173.99	5.99	92	28.5971	21.223	51.9067	112.153	121.56	22.61	13.37	10.15
Metal Halide	GTH	60	338	1.3	1.639	5.81	214	12	202	35.3575	11.49	66	21.5179	13.2136	38.28	108.077	119.28	25.11	11.11	7.54
Metal Halide	GTH	60	341	1.3	1.706	5.88	206	28	178	44.534	5.496	80	14.069	12.2856	35.48	99.9	110.55	20.45	11.54	9.28
Metal Halide	GTH	60	343	1.3	1.397	5.96	204	19	185	51.2509	1.87	75.5	20.6042	13.6875	29.7367	118.363	117.49	22.41	13.35	6.22
Metal Halide	GTH	60	352	2.1	2.305	5.8	218	25	193	88.88	5.04	84	24.104	11.7022	51.11	118.433	139.31	26.82	13.56	7.19
Metal Halide	GTH	60	353	2.1	2.116	5.9	274	27	247	68.14	6.27	79.7	93.1689	10.755	35.8867	92.7667	122.93	22.86	11.83	8.2
Metal Halide	GTH	60	355	2.1	3.999	5.37	164	22	142	132.88	4.85	64.5	17.0512	16.8609	39.2667	108.93	120.59	18.81	12.29	5.67
Metal Halide + Far Red LED	BK	53	412	1.1	2.566	5.4	140	21	119	82.9752	9.11333	77	25.2946	29.773	60.9933	102.643	102.79	25.71	12.68	9.04
Metal Halide + Far Red LED	BK	53	416	1.1	3.194	5.11	123	14	109	59	n/a	60.3	24.495	10.275	63.4	95.2	95.61	21.67	10	4.8
Metal Halide + Far Red LED	BK	53	437	1.1	2.817	5.56	110	15	95	57.5838	8.40667	65	30.1979	14.2022	52.6833	105	105.3	24.75	13.33	7.97
Metal Halide + Far Red LED	BK	53	414	2.3	3.41	5.21	120	15	105	90.7633	9.07333	69	26.3517	13.4073	48.87	90.2833	112.56	26.95	12.88	7.79
Metal Halide + Far Red LED	BK	53	438	2.3	1.382	5.76	63	9	54	205.1	n/a	84	36.1071	21.975	98.8667	127.233	139.1	28.88	13.7	9.1
Metal Halide + Far Red LED	BK	53	439	2.3	2.575	5.25	72	9	63	220.5	n/a	82	35.8417	19.1571	84.7	114.067	104.01	24.05	10.4	8
Metal Halide + Far Red LED	BK	87	392	1.1	3.999	5.46	140	13	127	110	n/a	66	32.5364	29.93	68.4333	94	95.9	26.27	10.5	5.7
Metal Halide + Far Red LED	BK	87	396	1.1	1.882	5.46	113	15	98	43.6853	7.35333	62	22.0261	25.9278	52.6733	75.6167	90.6	25.6	16.66	12.54
Metal Halide + Far Red LED	BK	87	450	1.1	3.999	4.93	62	7	55	60.9122	55.4471	63.5	37.6891	22.6909	84.7467	57.5767	111.59	28.96	9.81	7.66
Metal Halide + Far Red LED	BK	87	387	2.3	3.127	4.92	112	12	100	42.0782	16.5211	59.7	23.4168	15.0714	70.7467	90.255	100.56	22.62	10.6	5.25
Metal Halide + Far Red LED	BK	87	389	2.3	3.999	5.03	123	13	110	149.6	n/a	76.5	38.76	36.3333	67.2	106.333	107.04	24.86	16.24	7.04
Metal Halide + Far Red LED	BK	87	448	2.3	3.999	4.73	55	7	48	71.9356	14.5133	66	36.357	20.0244	75.2033	78.5333	109.09	25.21	8.63	6.95
Metal Halide + Far Red LED	GTH	58	232	1.1	3.78	5.35	166	29	137	57.9		97.7	30.4353	15.7444	64.9867	119	127.24	27.83	11.2	6.9
Metal Halide + Far Red LED	GTH	58	235	1.1	3.328	5.42	130	20	110	42.192	25.106	84.5	32.74	25.8533	54.16	119.15	130.55	25.8	12.53	6.92
Metal Halide + Far Red LED	GTH	58	242	1.1	3.759	5.47	160	19	141	46.4	42.2567	86	33.5115	17.0586	38.8033	48.1867	117.42	21.71	10.84	11.42
Metal Halide + Far Red LED	GTH	58	230	2.3	2.846	5.39	108	11	97	84.1618	24.8	93.5	30.8646	20.5738	55.8967	112.317	126.75	26.45	12.34	7.255
Metal Halide + Far Red LED	GTH	58	236	2.3	3.073	5.34	137	21	116	86.582	106.998	100	25.5547	44.0714	63.74	109.67	140.11	27.6	17.71	15.03
Metal Halide + Far Red LED	GTH	58	360	2.3	3.999	4.62	34	3	31	177.948	61.335	100	41.74	69.6767	81.2933	109.223	192.53	38.52	11.36	11.6
Metal Halide + Far Red LED	GTH	60	344	1.1	1.791	5.87	177	18	159	43.1611	8.98429	85	32.8194	16.98	51.71	131.843	135.6	24.67	15.86	6.31
Metal Halide + Far Red LED	GTH	60	345	1.1	3.215	5.48	177	20	157	67.3759	27.47	80	29.0018	17.7782	50.26	112.147	147.8	25.15	15.47	11.67
Metal Halide + Far Red LED	GTH	60	350	1.1	2.226	5.56	155	18	137	109.3		74.5	26.96	16.35	36.0667	111.833	122.49	24.76	14.8	7.3
Metal Halide + Far Red LED	GTH	60	336	2.3	5.48	1.859	150	18	132	52.6535	11.835	76.3	29.9958	11.0711	48.01	114.987	138.32	26.3	11.27	7.18
Metal Halide + Far Red LED	GTH	60	339	2.3	2.081	5.8	130	19	111	116.81	10.62	85	30.6086	22.2613	42.94	126.793	149.21	26.93	15.33	5.57
Metal Halide + Far Red LED	GTH	60	351	2.3	2.491	5.73	147	17	130	58.7047	4.41167	68	20.0368	14.8236	42.8033	96.39	126	19.43	10.54	5.63
Plasma	BK	53	411	1.4	3.999	4.78	109	19	90	195.7	7.71	55	19.3552	13.09	39.2	99.97	92	22	12.7	4.74
Plasma	BK	53	415	1.4	1.782	5.16	131	20	111	39.3306	3.994	59.8	23.7953	5.125	70.75	90.93	104.04	22.82	11.04	7
Plasma	BK	53	432	1.4	1.838	5.79	105	14	91	81.6276	3.77667	62	26.9978	32.5633	81.4933	98.7267	112.7	27.16	13.77	9.85
Plasma	BK	53	427	2.2	3.999	5.25	106	14	92	183	4	56	20.6316	16.0133	68.9	100.533	111.65	26.76	15.6	4.9
Plasma	BK	53	428	2.2	2.402	5.76	111	12	99	159.8	12.2	63	21.8684	13.1846	45	112.933	105.06	25.83	13.8	5.2
Plasma	BK	53	433	2.2	3.999	5.08	91	11	80	58.0186	45.4825	57	24.6494	21.7417	64.3033	117.273	109.52	26.55	11.23	7.08
Plasma	BK	87	382	1.4	3.198	5.43	162	19	143	35.7159	8.35714	54	18.5807	15.034	71.0567	97.3067	93.89	20.66	14.24	5.8
Plasma	BK	87	388	1.4	3.999	4.86	131	21	110	174.9	3.55	59	19.156	15.6518	69.8	110.277	99.39	23.41	13.2	7.58
Plasma	BK	87	434	1.4	1.962	5.76	76	11	65	74.6075	33.21	49.7	25.4878	17.2977	70.9533	104.673	108.81	26.23	11.32	6.47
Plasma	BK	87	383	2.2	2.975	5.24	186	19	167	60.9421	21.856	67	25.7019	19.9267	59.76	91.86	109.44	26.25	12.43	6.54
Plasma	BK	87	394	2.2	3.999	5.03	123	15	108	167.6	6.3	66	22.319	12.2857	57.2	115.633	116.97	27.91	11.1	5.9
Plasma	BK	87	395	2.2	3.238	5.39	193	16	177	56.49	26.5236	70	27.19	14.3931	60.25	109.287	107.5	25.44	11.48	10.07
Plasma	GTH	58	244	1.4	3.999	5.22	111	15	96	81	7.88375	86	28.3432	24.7767	67.3367	120.91	140.04	28.08	11.8	9.13
Plasma	GTH	58	245	1.4	3.999	5.26	112	23	89	191.16	7.72	89	26.3826	19.07	39.2667	111.027	134.18	28.07	10.5	9.1
Plasma	GTH	58	247	1.4	1.909	6.03	148	21	127	63.9676	17.948	79.5	32.0071	24.115	65.09	114.93	132.66	32.92	10.88	10.32
Plasma	GTH	58	229	2.2	3.46	5.13	95	14	81	184.2	6.4	88	30.3765	14.7875	27.1,71.2,55.9	106.533	148.32	26.69	11.1	7.3
Plasma	GTH	58	237	2.2	3.723	5.38	117	18	99	80.719	25.3425	80.4	27.2323	22.9111	57.9233	117.403	116.68	26.6	10.07	8.75
Plasma	GTH	58	238	2.2	3.402	5.49	142	18	124	76.5518	73.15	87	33.5792	26.6333	41.7567	108.423	121.32	26.77	11.9	9.17
Plasma	GTH	60	337	1.4	2.281	5.54	140	23	117	31.1783	36.3967	67.4	26.9675	15.3464	47.2133	101.383	128.72	24.8	12.38	4.7
Plasma	GTH	60	346	1.4	2.778	5.31	131	18	113	142.39	6.33	64	22.0126	15.466	41.3133	94.64	121.55	22.4	12.45	5.81
Plasma	GTH	60	364	1.4	3.191	5.55	102	11	91	47.0092	3.86333	70.5	27.2636	14.535	61.6967	120.26	136.88	24.5	11.07	7.01
Plasma	GTH	60	340	2.2	3.132	5.22	151	16	135	49.25	25.6357	73.5	24.5423	12.237	46.1567	123.403	147.65	29.13	11.29	5.96
Plasma	GTH	60	342	2.2	1.859	5.91	170	25	145	54.3524	26.1867	82	23.5042	13.6342	39.21	127.783	134.39	25.76	11.92	7.01
Plasma	GTH	60	349	2.2	2.877	5.47	145	19	126	95.5376	14.164	85	30.1756	14.318	52.0033	148.697	140.89	27.42	10.91	7.39
T5 (Control)	BK	53	407	1.2	3.075	5.42	182	29	153	64.4337	5.998	49.5	18.842	10.4156	21.62	76.09	75.82	19.23	14.25	5.48
T5 (Control)	BK	53	408	1.2	1.763	5.76	184	29	155	54.1776	11.02	50	18.7357	15.222	39.46	83.0267	87.85	20.14	14.26	7.53
T5 (Control)	BK	53	430	1.2	2.72	5.88	203	25	178	15.0636	5.4	49.5	14.1857	9.45	36.6333	85.0333	76.42	19.11	14.6	5.8
T5 (Control)	BK	53	410	2.4	2.909	5.49	221	28	193	138.55	15.78	58	20.2989	15.1062	31.3033	79.96	92.27	24.19	14.04	4.97
T5 (Control)	BK	53	417	2.4	1.964	5.98	141	16	125	64.4256	12.9556	52.5	21.4335	16.096	43.0467	93.3333	96.39	23.5	11.87	7.52
T5 (Control)	BK	53	431	2.4	2.172	5.71	156	14	142	120.7	13.87	57	19.61	12.713	38.16	104.613	97.03	25.25	13.05	9.86
T5 (Control)	BK	87	385	1.2	3.409	5.58	170	25	145	146.69	16.46	57	18.1643	15.1967	26.1767	100.983	90.87	18.48	17.12	6.84
T5 (Control)	BK	87	435	1.2	2.597	5.55	107	14	93	32.1227	5.46875	46	17.9221	17.4844	36.24	85.6133	81.88	23.83	10.48	9.96
T5 (Control)	BK	87	449	1.2	3.703	5.48	79	8	71	37.0625	16.5143	52	19.9167	13.5727	59.2	122.133	92.97	24.47	11.3	6.9
T5 (Control)	BK	87	386	2.4	3.21	5.23	235	28	207	122.39	6.75	45	21.4133	10.858	29.66	72.8133	81.83	24.85	13.68	7.79
T5 (Control)	BK	87	399	2.4	1.958	5.63	137	15	122	63.6229	9.82778	54	20.5585	13.63	44.2567	119.43	107.32	26.14	12.41	8.88
T5 (Control)	BK	87	447	2.4	3.927	5.39	80	7	73	63.4375	38.6989	60	34.1042	26.151	50.1733	98.6767	109.72	28.4	10.99	7.95
T5 (Control)	GTH	58	240	1.2	3.99	5.67	134	19	115	34.2889	13.95	91	31.9053	18.19	45.0667	129.133	125.78	26.12	13.1	6.9
T5 (Control)	GTH	58	248	1.2	1.769	6	68	19	49	90.22	11.93	72	23.1891	11.5667	38.8933	107.36	112.06	24.49	10.46	10.04
T5 (Control)	GTH	58	249	1.2	3.968	5.58	101	17	84	74.5855	19.13	65	22.1279	16.483	42.2767	111	109	25.27	11.17	8.52
T5 (Control)	GTH	58	231	2.4	3.586	5.65	178	26	152	86.2744	64.8525	83	27.2691	30.5	37.9367	118.277	118.63	27.18	11.49	9.69
T5 (Control)	GTH	58	243	2.4	3.999	5.62	137	27	110	77.8788	13.6783	87.5	28.4562	19.659	85.06	134.473	162.45	36.37	11.39	10.35
T5 (Control)	GTH	58	250	2.4	3.332	5.58	123	18	105	140.74	11.02	82	26.8987	19.88	30.2167	123.957	116.25	31.8	12.74	8.69
T5 (Control)	GTH	60	335	1.2	2.287	5.96	197	28	169	40.7638	10.2167	69.5	23.3931	11.66	25.69,23.67,17.94	92.24,82.26,78.08	106.64	21.84	12.61	6.38
T5 (Control)	GTH	60	365	1.2	1.943	5.99	206	27	179	102.26	12.09	76.7	27.2541	11.6627	24.68	119.28	101.6	20.16	15.16	8.68
T5 (Control)	GTH	60	347	2.4	1.732	5.78	272	29	243	61.3315	15.4812	64	21.6406	14.9771	31.3433	132.663	117	22.39	11.65	5.53
T5 (Control)	GTH	60	348	2.4	1.597	6.08	203	18	185	60.7783	40.908	67	31.4135	16.8809	42.19	127.97	120.67	25.56	11.43	7.71
T5 (Control)	GTH	60	354	2.4	3.358	5.03	178	20	158	49.6933	10.934	60	21.0543	12.945	28.8033	102.607	121.6	25.26	15.35	8.26

## Sheet: Clone Experiment Data
Cultivar	Mother ID	Secondary Mother ID	Lighting	Cutting Method	Did the plant root?	Number of days to rooting
Bubba Kush	53	6	Plasma	Pruning Shears	Y	10
Bubba Kush	53	4	Metal Halide	Pruning Shears	Y	12
Bubba Kush	53	6	Metal Halide	Scalpel	Y	12
Bubba Kush	53	3	Plasma	Pruning Shears	Y	12
Bubba Kush	87	3	Metal Halide	Pruning Shears	Y	13
Bubba Kush	87	6	Metal Halide	Scalpel	Y	13
Bubba Kush	53	2	Plasma	Pruning Shears	Y	13
Bubba Kush	53	5	Plasma	Scalpel	Y	13
Bubba Kush	87	5	Metal Halide	Pruning Shears	Y	14
Bubba Kush	87	3	Metal Halide + FR	Scalpel	Y	14
Bubba Kush	87	4	Metal Halide + FR	Scalpel	Y	14
Bubba Kush	87	6	Metal Halide + FR	Scalpel	Y	14
Bubba Kush	53	5	Metal Halide + FR	Scalpel	Y	14
Bubba Kush	87	2	Plasma	Scalpel	Y	14
Bubba Kush	53	1	Plasma	Scalpel	Y	14
Bubba Kush	87	5	Metal Halide + FR	Scalpel	Y	15
Bubba Kush	87	1	Metal Halide	Pruning Shears	Y	17
Bubba Kush	53	2	Metal Halide	Pruning Shears	Y	17
Bubba Kush	53	6	Metal Halide	Pruning Shears	Y	17
Bubba Kush	87	1	Metal Halide	Scalpel	Y	17
Bubba Kush	87	3	Metal Halide	Scalpel	Y	17
Bubba Kush	53	2	Metal Halide	Scalpel	Y	17
Bubba Kush	53	3	Metal Halide	Scalpel	Y	17
Bubba Kush	53	5	Metal Halide	Scalpel	Y	17
Bubba Kush	87	3	Plasma	Pruning Shears	Y	17
Bubba Kush	87	5	Plasma	Pruning Shears	Y	17
Bubba Kush	87	6	Plasma	Pruning Shears	Y	17
Bubba Kush	53	5	Plasma	Pruning Shears	Y	17
Bubba Kush	87	1	Plasma	Scalpel	Y	17
Bubba Kush	53	2	Plasma	Scalpel	Y	17
Bubba Kush	53	1	Metal Halide	Pruning Shears	Y	18
Bubba Kush	53	4	Plasma	Scalpel	Y	18
Bubba Kush	87	2	Metal Halide	Scalpel	Y	19
Bubba Kush	87	6	Metal Halide + FR	Pruning Shears	Y	19
Bubba Kush	87	2	Metal Halide + FR	Scalpel	Y	19
Bubba Kush	87	4	Metal Halide	Pruning Shears	Y	20
Bubba Kush	53	3	Metal Halide	Pruning Shears	Y	20
Bubba Kush	87	1	Metal Halide + FR	Scalpel	Y	20
Bubba Kush	87	3	T13	Pruning Shears	Y	20
Bubba Kush	53	4	Metal Halide + FR	Pruning Shears	Y	21
Bubba Kush	53	2	Metal Halide + FR	Scalpel	Y	21
Bubba Kush	53	2	T18	Scalpel	Y	21
Bubba Kush	53	6	T28	Pruning Shears	Y	21
Bubba Kush	87	5	Metal Halide + FR	Pruning Shears	Y	22
Bubba Kush	87	6	T16	Pruning Shears	Y	22
Bubba Kush	87	5	T9	Scalpel	Y	22
Bubba Kush	53	4	Metal Halide	Scalpel	Y	10
Ghost Train Haze	60	2	Metal Halide	Pruning Shears	Y	10
Ghost Train Haze	60	4	Metal Halide	Scalpel	Y	10
Ghost Train Haze	60	5	Metal Halide	Scalpel	Y	10
Ghost Train Haze	60	6	Metal Halide	Scalpel	Y	10
Ghost Train Haze	60	1	Plasma	Pruning Shears	Y	10
Ghost Train Haze	58	4	Plasma	Scalpel	Y	10
Ghost Train Haze	58	5	Plasma	Scalpel	Y	10
Ghost Train Haze	58	6	Plasma	Scalpel	Y	10
Ghost Train Haze	58	1	T41	Scalpel	Y	11
Ghost Train Haze	60	1	Metal Halide	Pruning Shears	Y	12
Ghost Train Haze	60	5	Metal Halide	Pruning Shears	Y	12
Ghost Train Haze	60	6	Metal Halide	Pruning Shears	Y	12
Ghost Train Haze	60	4	Plasma	Pruning Shears	Y	12
Ghost Train Haze	58	2	Plasma	Pruning Shears	Y	12
Ghost Train Haze	58	2	Plasma	Scalpel	Y	12
Ghost Train Haze	60	3	Plasma	Pruning Shears	Y	13
Ghost Train Haze	60	5	Plasma	Scalpel	Y	13
Ghost Train Haze	60	6	Plasma	Scalpel	Y	13
Ghost Train Haze	58	5	T45	Scalpel	Y	13
Ghost Train Haze	58	5	Metal Halide + FR	Pruning Shears	Y	14
Ghost Train Haze	60	6	Plasma	Pruning Shears	Y	14
Ghost Train Haze	58	1	Plasma	Pruning Shears	Y	14
Ghost Train Haze	58	4	Plasma	Pruning Shears	Y	14
Ghost Train Haze	60	5	Metal Halide + FR	Scalpel	Y	15
Ghost Train Haze	58	6	Metal Halide + FR	Scalpel	Y	15
Ghost Train Haze	58	6	T52	Pruning Shears	Y	15
Ghost Train Haze	60	3	Metal Halide	Pruning Shears	Y	17
Ghost Train Haze	60	5	Plasma	Pruning Shears	Y	17
Ghost Train Haze	58	3	Plasma	Pruning Shears	Y	17
Ghost Train Haze	58	5	Plasma	Pruning Shears	Y	17
Ghost Train Haze	60	4	Plasma	Scalpel	Y	17
Ghost Train Haze	58	1	Plasma	Scalpel	Y	17
Ghost Train Haze	58	3	Plasma	Scalpel	Y	17
Ghost Train Haze	60	2	Metal Halide	Scalpel	Y	18
Ghost Train Haze	60	5	T33	Scalpel	Y	18
Ghost Train Haze	60	4	T38	Pruning Shears	Y	18
Ghost Train Haze	58	4	T44	Scalpel	Y	18
Ghost Train Haze	58	6	T46	Scalpel	Y	18
Ghost Train Haze	58	4	T50	Pruning Shears	Y	18
Ghost Train Haze	60	1	Metal Halide	Scalpel	Y	19
Ghost Train Haze	58	1	Metal Halide	Scalpel	Y	19
Ghost Train Haze	60	1	Metal Halide + FR	Pruning Shears	Y	19
Ghost Train Haze	60	4	Metal Halide + FR	Pruning Shears	Y	19
Ghost Train Haze	60	5	Metal Halide + FR	Pruning Shears	Y	19
Ghost Train Haze	58	1	Metal Halide + FR	Pruning Shears	Y	19
Ghost Train Haze	58	2	Metal Halide + FR	Pruning Shears	Y	19
Ghost Train Haze	60	2	Metal Halide + FR	Scalpel	Y	19
Ghost Train Haze	60	3	Metal Halide + FR	Scalpel	Y	19
Ghost Train Haze	58	1	Metal Halide + FR	Scalpel	Y	19
Ghost Train Haze	58	5	Metal Halide + FR	Scalpel	Y	19
Ghost Train Haze	60	1	T29	Scalpel	Y	19
Ghost Train Haze	60	2	T36	Pruning Shears	Y	19
Ghost Train Haze	60	6	T40	Pruning Shears	Y	19
Ghost Train Haze	58	1	T47	Pruning Shears	Y	19
Ghost Train Haze	58	5	T51	Pruning Shears	Y	19
Ghost Train Haze	60	4	Metal Halide	Pruning Shears	Y	20
Ghost Train Haze	60	3	Metal Halide	Scalpel	Y	20
Ghost Train Haze	60	2	Metal Halide + FR	Pruning Shears	Y	20
Ghost Train Haze	58	3	Metal Halide + FR	Scalpel	Y	20
Ghost Train Haze	60	1	Plasma	Scalpel	Y	20
Ghost Train Haze	60	3	Plasma	Scalpel	Y	20
Ghost Train Haze	60	2	T30	Scalpel	Y	20
Ghost Train Haze	60	4	T32	Scalpel	Y	20
Ghost Train Haze	60	6	T34	Scalpel	Y	20
Ghost Train Haze	60	3	T37	Pruning Shears	Y	20
Ghost Train Haze	60	5	T39	Pruning Shears	Y	20
Ghost Train Haze	58	1	Metal Halide	Pruning Shears	Y	21
Ghost Train Haze	60	3	Metal Halide + FR	Pruning Shears	Y	21
Ghost Train Haze	58	4	Metal Halide + FR	Pruning Shears	Y	21
Ghost Train Haze	60	1	Metal Halide + FR	Scalpel	Y	21
Ghost Train Haze	58	2	Metal Halide + FR	Scalpel	Y	21
Ghost Train Haze	58	6	Plasma	Pruning Shears	Y	21
Ghost Train Haze	60	6	Metal Halide + FR	Pruning Shears	Y	22
Ghost Train Haze	58	4	Metal Halide + FR	Scalpel	Y	22
Ghost Train Haze	60	3	T31	Scalpel	Y	22
Ghost Train Haze	60	4	Metal Halide + FR	Scalpel	Y	23
